# Supplementary material for: Skin Wound Healing of the Adult Newt, Cynops pyrrhogaster: A Unique Re-Epithelialization and Scarless Model
Source: Biomedicines. 2021 Dec 13;9(12):1892. doi: 10.3390/biomedicines9121892 (PMC8698868; doi:10.3390/biomedicines9121892)
Supplement: Supplementary file 1 [file biomedicines-09-01892-s001.zip]

Archive with 5 entries (3 files):
- biomedicines-1504336-supplementary/
- biomedicines-1504336-supplementary/Supplementary Information & Videos 13 Dec 2021/
- biomedicines-1504336-supplementary/Supplementary Information & Videos 13 Dec 2021/Supplementary Information_rev.pdf
- biomedicines-1504336-supplementary/Supplementary Information & Videos 13 Dec 2021/Supplementary Video S1.mp4
- biomedicines-1504336-supplementary/Supplementary Information & Videos 13 Dec 2021/Supplementary Video S2.mp4
